# Supplementary material for: Efficient Removal of Heavy Metals from Aqueous Solution Using Licorice Residue-Based Hydrogel Adsorbent
Source: Gels. 2023 Jul 9;9(7):559. doi: 10.3390/gels9070559 (PMC10379308; doi:10.3390/gels9070559)
Supplement: Supplementary file 1 [file gels-09-00559-s001.zip]

Archive with 1 entries (1 files):
- gels-2455928-supplementary.pdf
